# Supplementary material for: A scoring system for the evaluation of the mutated Crb1/rd8-derived retinal lesions in C57BL/6N mice
Source: F1000Res. 2017 Mar 31;6:404. [Version 1] doi: 10.12688/f1000research.11252.1 (PMC5580417; doi:10.12688/f1000research.11252.1)
Supplement: Flecks scores raw data [file f1000research-6-12139-s0000.tgz]

Archive with 1 entries (1 files):
- cc6cbf36-f28c-4cf3-8e33-4d142cdae57c_Flecks_Scores_Raw_Data.csv
