# Supplementary material for: A scoring system for the evaluation of the mutated Crb1/rd8-derived retinal lesions in C57BL/6N mice
Source: F1000Res. 2017 Mar 31;6:404. [Version 1] doi: 10.12688/f1000research.11252.1 (PMC5580417; doi:10.12688/f1000research.11252.1)
Supplement: Flecks scores raw data [file f1000research-6-12139-s0000.tgz › cc6cbf36-f28c-4cf3-8e33-4d142cdae57c_Flecks_Scores_Raw_Data.csv]

Males animal ID	Males score	Females animal ID	Females score
B6NTAC-USA/2416.10b	I2	B6NTAC-USA/2450.8c	0
B6NTAC-USA/2416.10c	I2	B6NTAC-USA/2424.10a	0
B6NTAC-USA/2577.1c	I2	B6NTAC-USA/2535.5a	0
B6NTAC-USA/2577.1d	I1	B6NTAC-USA/2535.5b	0
B6NTAC-USA/2587.1d	I3	B6NTAC-USA/2535.5c	0
B6NTAC-USA/2533.5g	I2	B6NTAC-USA/2533.5a	0
B6NTAC-USA/2533.5h	I1	B6NTAC-USA/2533.5b	0
B6NTAC-USA/2533.5i	I2	B6NTAC-USA/2533.5c	0
B6NTAC-USA/2533.5j	I1	B6NTAC-USA/2533.5d	0
B6NTAC-USA/2533.5k	I2	B6NTAC-USA/2533.5e	0
B6NTAC-USA/2428.11f	I2	B6NTAC-USA/2428.11a	0
B6NTAC-USA/2428.11g	I3	B6NTAC-USA/2428.11b	0
B6NTAC-USA/2428.11h	I3	B6NTAC-USA/2428.11c	0
B6NTAC-USA/2428.11i	0	B6NTAC-USA/2428.11d	0
B6NTAC-USA/2427.12h	I2	B6NTAC-USA/2428.11e	0
B6NTAC-USA/2423.12d	0	B6NTAC-USA/2587.2a	0
B6NTAC-USA/2423.12e	0	B6NTAC-USA/2584.2a	0
B6NTAC-USA/2423.12f	0	B6NTAC-USA/2584.2b	0
B6NTAC-USA/2423.12g	0	B6NTAC-USA/2584.2c	0
B6NTAC-USA/2624.1e	0	B6NTAC-USA/2624.1d	0
B6NTAC-USA/2446.9e	0	B6NTAC-USA/2508.3a	0
B6NTAC-USA/2446.9f	0	B6NTAC-USA/2508.3b	0
B6NTAC-USA/2446.9g	0	B6NTAC-USA/2508.3c	0
B6NTAC-USA/2446.9h	0	B6NTAC-USA/2515.8b	0
B6NTAC-USA/2446.9i	0	B6NTAC-USA/2596.2a	0
B6NTAC-USA/2613.1f	I2	B6NTAC-USA/2613.1a	I3
B6NTAC-USA/2613.1g	0	B6NTAC-USA/2613.1b	I3
B6NTAC-USA/2613.1h	I2	B6NTAC-USA/2613.1c	I2
B6NTAC-USA/2613.1i	I2	B6NTAC-USA/2613.1d	I2
B6NTAC-USA/2609.3c	I2	B6NTAC-USA/2613.1e	I2
B6NTAC-USA/2558.6b	0	B6NTAC-USA/2649.1a	0
B6NTAC-USA/2558.6c	0	B6NTAC-USA/2649.1b	0
B6NTAC-USA/2558.6d	0	B6NTAC-USA/2649.1c	I2
B6NTAC-USA/2624.3b	I3	B6NTAC-USA/2649.1d	I2
B6NTAC-USA/2624.3c	0	B6NTAC-USA/2649.1e	I2
B6NTAC-USA/2481.9b	0	B6NTAC-USA/2566.6a	0
B6NTAC-USA/2481.9c	0	B6NTAC-USA/2566.6b	0
B6NTAC-USA/2509.8b	0	B6NTAC-USA/2566.6c	0
B6NTAC-USA/2514.9b	0	B6NTAC-USA/2566.6d	0
B6NTAC-USA/2514.9c	0	B6NTAC-USA/2566.6e	0
B6NTAC-USA/2627.3g	0	B6NTAC-USA/2547.5b	0
B6NTAC-USA/2627.3i	0	B6NTAC-USA/2547.5c	0
B6NTAC-USA/2627.3j	0	B6NTAC-USA/2547.5d	0
B6NTAC-USA/2627.3k	0	B6NTAC-USA/2449.8a	0
B6NTAC-USA/2594.3g	0	B6NTAC-USA/2450.12a	0
B6NTAC-USA/2594.3h	0	B6NTAC-USA/2450.12b	0
B6NTAC-USA/2594.3i	0	B6NTAC-USA/2621.4a	0
B6NTAC-USA/2594.3j	0	B6NTAC-USA/2621.4b	0
B6NTAC-USA/2555.8b	0	B6NTAC-USA/2594.3a	0
B6NTAC-USA/2489.9e	0	B6NTAC-USA/2504.10a	0
B6NTAC-USA/2489.9g	0	B6NTAC-USA/2504.10b	0
B6NTAC-USA/2504.10e	0	B6NTAC-USA/2504.10c	0
B6NTAC-USA/2504.10f	0	B6NTAC-USA/2504.10d	0
B6NTAC-USA/2654.3d	0	B6NTAC-USA/2519.5a	0
B6NTAC-USA/2654.3e	0	B6NTAC-USA/2684.1a	0
B6NTAC-USA/2654.3f	0	B6NTAC-USA/2684.1b	0
B6NTAC-USA/2654.3g	0	B6NTAC-USA/2684.1c	0
B6NTAC-USA/2654.3h	0	B6NTAC-USA/2684.1d	0
B6NTAC-USA/2584.6d	0	B6NTAC-USA/2654.3a	0
B6NTAC-USA/2584.6e	0	B6NTAC-USA/2687.1e	0
B6NTAC-USA/2584.6f	0	B6NTAC-USA/2510.10a	0
B6NTAC-USA/2584.6g	0	B6NTAC-USA/2510.10b	0
B6NTAC-USA/2597.6e	0	B6NTAC-USA/2510.10c	0
B6NTAC-USA/2512.12c	0	B6NTAC-USA/2612.5f	0
B6NTAC-USA/2512.12d	0	B6NTAC-USA/2637.4c	0
B6NTAC-USA/2512.12e	0	B6NTAC-USA/2637.4d	0
B6NTAC-USA/2512.12f	0	B6NTAC-USA/2637.4e	0
B6NTAC-USA/2512.12g	0	B6NTAC-USA/2637.4f	0
B6NTAC-USA/2655.3d	0	B6NTAC-USA/2637.4g	0
B6NTAC-USA/2655.3e	0	B6NTAC-USA/2532.11f	0
B6NTAC-USA/2655.3f	0	B6NTAC-USA/2532.11g	0
B6NTAC-USA/2655.3g	0	B6NTAC-USA/2532.11h	0
B6NTAC-USA/2655.3h	0	B6NTAC-USA/2642.5a	0
B6NTAC-USA/2698.3a	0	B6NTAC-USA/2642.5b	0
B6NTAC-USA/2698.3b	0	B6NTAC-USA/2600.7a	0
B6NTAC-USA/2698.3d	0	B6NTAC-USA/2600.7b	0
B6NTAC-USA/2698.3e	0	B6NTAC-USA/2600.7c	0
B6NTAC-USA/2698.3f	0	B6NTAC-USA/2600.7d	0
B6NTAC-USA/2720.1e	0	B6NTAC-USA/2600.7e	0
B6NTAC-USA/2720.1f	0	B6NTAC-USA/2507.14a	0
B6NTAC-USA/2720.1g	0	B6NTAC-USA/2507.14b	0
B6NTAC-USA/2711.1g	0	B6NTAC-USA/2507.14c	0
B6NTAC-USA/2711.1h	0	B6NTAC-USA/2511.11a	0
B6NTAC-USA/2675.3d	0	B6NTAC-USA/2516.14a	0
B6NTAC-USA/2675.3e	I2	B6NTAC-USA/2662.5a	0
B6NTAC-USA/2675.3f	0	B6NTAC-USA/2662.5b	0
B6NTAC-USA/2675.3g	0	B6NTAC-USA/2662.5c	0
B6NTAC-USA/2675.3h	I2	B6NTAC-USA/2662.5d	0
B6NTAC-USA/2650.4f	0	B6NTAC-USA/2662.5e	0
B6NTAC-USA/2650.4g	0	B6NTAC-USA/2657.5a	0
B6NTAC-USA/2650.4h	0	B6NTAC-USA/2657.5b	0
B6NTAC-USA/2650.4i	0	B6NTAC-USA/2657.5c	0
B6NTAC-USA/2650.4j	0	B6NTAC-USA/2657.5d	0
B6NTAC-USA/2692.4g	0	B6NTAC-USA/2657.5e	0
B6NTAC-USA/2692.4i	0	B6NTAC-USA/2650.4a	I4
B6NTAC-USA/2692.4j	0	B6NTAC-USA/2650.4b	0
B6NTAC-USA/2692.5f	0	B6NTAC-USA/2650.4c	0
B6NTAC-USA/2663.7i	0	B6NTAC-USA/2650.4d	0
B6NTAC-USA/2663.7j	0	B6NTAC-USA/2650.4e	0
B6NTAC-USA/2663.7k	0	B6NTAC-USA/2665.4c	0
B6NTAC-USA/2687.5f	0	B6NTAC-USA/2665.4d	0
B6NTAC-USA/2687.5g	0	B6NTAC-USA/2665.4e	0
B6NTAC-USA/2558.14e	0	B6NTAC-USA/2665.4f	0
B6NTAC-USA/2558.14f	0	B6NTAC-USA/2665.4g	0
B6NTAC-USA/2558.14g	0	B6NTAC-USA/2652.7a	0
B6NTAC-USA/2558.14h	0	B6NTAC-USA/2652.7b	0
B6NTAC-USA/2558.14i	0	B6NTAC-USA/2652.7c	0
B6NTAC-USA/2589.11g	0	B6NTAC-USA/2652.7d	0
B6NTAC-USA/2589.11h	0	B6NTAC-USA/2652.7e	0
B6NTAC-USA/2589.11i	0	B6NTAC-USA/2617.12b	0
B6NTAC-USA/2640.10e	I1	B6NTAC-USA/2617.12c	0
B6NTAC-USA/2640.10f	0	B6NTAC-USA/2617.12d	0
B6NTAC-USA/2654.10f	0	B6NTAC-USA/2617.12e	0
B6NTAC-USA/2654.10h	0	B6NTAC-USA/2617.12f	0
B6NTAC-USA/2654.10i	0	B6NTAC-USA/2764.1c	0
B6NTAC-USA/2681.7d	0	B6NTAC-USA/2764.1d	0
B6NTAC-USA/2693.6h	0	B6NTAC-USA/2771.3a	I1
B6NTAC-USA/2693.6i	0	B6NTAC-USA/2771.3b	0
B6NTAC-USA/2693.6j	0	B6NTAC-USA/2771.3c	0
B6NTAC-USA/2693.6k	0	B6NTAC-USA/2814.1a	0
B6NTAC-USA/2693.6l	0	B6NTAC-USA/2814.1b	0
B6NTAC-USA/2794.1b	0	B6NTAC-USA/2814.1c	0
B6NTAC-USA/2794.1c	0	B6NTAC-USA/2814.1d	0
B6NTAC-USA/2794.1d	0	B6NTAC-USA/2812.1a	0
B6NTAC-USA/2793.1e	0	B6NTAC-USA/2693.6c	0
B6NTAC-USA/2793.1f	0	B6NTAC-USA/2693.6d	0
B6NTAC-USA/2788.2e	0	B6NTAC-USA/2693.6e	0
B6NTAC-USA/2788.2f	0	B6NTAC-USA/2693.6f	0
B6NTAC-USA/2788.2g	0	B6NTAC-USA/2675.5a	0
B6NTAC-USA/2788.2h	0	B6NTAC-USA/2797.2a	0
B6NTAC-USA/2799.1a	0	B6NTAC-USA/2797.2b	0
B6NTAC-USA/2678.6d	0	B6NTAC-USA/2797.2c	0
B6NTAC-USA/2678.6e	0	B6NTAC-USA/2776.1a	0
B6NTAC-USA/2819.1f	0	B6NTAC-USA/2776.1b	0
B6NTAC-USA/2741.3k	0	B6NTAC-USA/2723.5b	0
B6NTAC-USA/2775.2e	I2	B6NTAC-USA/2665.6a	0
B6NTAC-USA/2775.2f	I2	B6NTAC-USA/2665.6b	0
B6NTAC-USA/2775.2g	I3	B6NTAC-USA/2665.6c	0
B6NTAC-USA/2775.2h	I3	B6NTAC-USA/2720.5a	0
B6NTAC-USA/2743.5d	0	B6NTAC-USA/2775.2d	0
B6NTAC-USA/2733.5b	0	B6NTAC-USA/2743.5a	0
B6NTAC-USA/2733.5c	0	B6NTAC-USA/2743.5b	0
B6NTAC-USA/2733.5d	0	B6NTAC-USA/2743.5c	0
B6NTAC-USA/2733.5e	S3	B6NTAC-USA/2740.4a	0
B6NTAC-USA/2733.5f	0	B6NTAC-USA/2740.4b	0
B6NTAC-USA/2676.9e	I3	B6NTAC-USA/2750.5a	0
B6NTAC-USA/2676.9f	0	B6NTAC-USA/2750.5b	0
B6NTAC-USA/2676.9g	0	B6NTAC-USA/2750.5c	0
B6NTAC-USA/2796.3f	0	B6NTAC-USA/2750.5d	0
B6NTAC-USA/2840.1e	0	B6NTAC-USA/2812.3a	0
B6NTAC-USA/2840.1f	0	B6NTAC-USA/2686.6b	0
B6NTAC-USA/2840.1g	0	B6NTAC-USA/2686.6c	0
B6NTAC-USA/2830.2f	0	B6NTAC-USA/2756.7a	0
B6NTAC-USA/2830.2g	0	B6NTAC-USA/2756.7b	0
B6NTAC-USA/2805.4d	0	B6NTAC-USA/2756.7c	0
B6NTAC-USA/2805.4e	0	B6NTAC-USA/2802.4d	0
B6NTAC-USA/2805.4f	0	B6NTAC-USA/2802.4e	0
B6NTAC-USA/2745.5d	0	B6NTAC-USA/2802.4f	0
B6NTAC-USA/2745.5e	0	B6NTAC-USA/2802.4g	0
B6NTAC-USA/2878.1e	0	B6NTAC-USA/2663.11a	0
B6NTAC-USA/2878.1f	0	B6NTAC-USA/2810.5b	0
B6NTAC-USA/2881.1f	0	B6NTAC-USA/2810.5c	0
B6NTAC-USA/2881.1g	0	B6NTAC-USA/2810.5d	0
B6NTAC-USA/2881.1h	0	B6NTAC-USA/2810.5e	0
B6NTAC-USA/2908.1h	0	B6NTAC-USA/2810.5f	0
B6NTAC-USA/2908.1i	0	B6NTAC-USA/2878.1a	0
B6NTAC-USA/2908.1j	0	B6NTAC-USA/2878.1b	0
B6NTAC-USA/2908.1k	0	B6NTAC-USA/2878.1c	0
B6NTAC-USA/2909.1g	0	B6NTAC-USA/2878.1d	0
B6NTAC-USA/2716.7h	0	B6NTAC-USA/2882.2a	0
B6NTAC-USA/2716.7i	0	B6NTAC-USA/2907.1f	0
B6NTAC-USA/2716.7j	0	B6NTAC-USA/2907.1g	0
B6NTAC-USA/2728.8d	0	B6NTAC-USA/2907.1h	0
B6NTAC-USA/2733.7f	0	B6NTAC-USA/2908.1a	0
B6NTAC-USA/2887.1f	0	B6NTAC-USA/2908.1b	0
B6NTAC-USA/2887.1g	0	B6NTAC-USA/2854.1a	0
B6NTAC-USA/2887.1h	0	B6NTAC-USA/2854.1b	0
B6NTAC-USA/2887.1i	0	B6NTAC-USA/2854.1c	0
B6NTAC-USA/2937.2f	0	B6NTAC-USA/2854.1d	0
B6NTAC-USA/2735.9e	0	B6NTAC-USA/2854.1e	0
B6NTAC-USA/2735.9f	0	B6NTAC-USA/2887.1a	0
B6NTAC-USA/2769.9i	0	B6NTAC-USA/2887.1b	0
B6NTAC-USA/2769.9j	0	B6NTAC-USA/2887.1c	0
B6NTAC-USA/2769.9k	0	B6NTAC-USA/2887.1d	0
B6NTAC-USA/2830.3f	0	B6NTAC-USA/2887.1e	0
B6NTAC-USA/2830.3g	0	B6NTAC-USA/2805.6a	0
B6NTAC-USA/2830.3h	0	B6NTAC-USA/2805.6b	0
B6NTAC-USA/2830.3i	0	B6NTAC-USA/2819.3a	0
B6NTAC-USA/2832.2d	0	B6NTAC-USA/2819.3b	0
B6NTAC-USA/2762.10a	0	B6NTAC-USA/2819.3c	0
B6NTAC-USA/2762.10b	0	B6NTAC-USA/2701.13a	0
B6NTAC-USA/2762.10c	0	B6NTAC-USA/2714.10a	0
B6NTAC-USA/2762.10h	0	B6NTAC-USA/2714.10b	0
B6NTAC-USA/2762.10i	0	B6NTAC-USA/2714.10c	0
		B6NTAC-USA/2714.10d	0
		B6NTAC-USA/2698.10a	0
		B6NTAC-USA/2698.10b	0
		B6NTAC-USA/2698.10c	0
		B6NTAC-USA/2698.10d	0
		B6NTAC-USA/2698.10e	0
